# Supplementary material for: Longitudinal Change in Rumen-Associated Bacterial Communities Following Aso Limonite Supplementation in Japanese Brown Cattle
Source: Animals (Basel). 2026 May 6;16(9):1419. doi: 10.3390/ani16091419 (PMC13162838; doi:10.3390/ani16091419)
Supplement: Supplementary file 1 [file animals-16-01419-s001.zip]

Archive with 2 entries (2 files):
- animals-4278672-supplementary figures.pdf
- animals-4278672-supplementary tables.xlsx
