# Supplementary material for: Longitudinal Change in Rumen-Associated Bacterial Communities Following Aso Limonite Supplementation in Japanese Brown Cattle
Source: Animals (Basel). 2026 May 6;16(9):1419. doi: 10.3390/ani16091419 (PMC13162838; doi:10.3390/ani16091419)
Supplement: Supplementary file 1 [file animals-16-01419-s001.zip › animals-4278672-supplementary tables.xlsx]

## Sheet: TableS1
Table S1.Composition and nutritional content of roughage and concentrate feed given to JBRK cows.
Values ​​indicate the nutritional composition. (A) rice silage, (B) Italian ryegrass silage, and (C) concentrate feed. Ingredient composition of the concentrate feed (D) is also shown.
(A) Nutritional components of rice silage.
Component	Content
Crude protein (CP)	8.5 % DM
Ether extract（EE）	4.1 % DM
Acid detergent fiber (ADF)	33.5 % DM
Neutral detergent fiber (NDF)	53.2 % DM
Crude ash(CA)	13.6 % DM
Total digestible nutrients (TDN)	48.8 % DM
Digestible energy (DE)	2.15 Mcal/kg DM
Metabolizable energy (ME)	1.73 Mcal/kg DM
(B) Nutritional components of Italian ryegrass silage
Component	Content
CP	12.7 % DM
EE	2.6 % DM
ADF	28.4 % DM
NDF	63.4 % DM
CA	13.0 % DM
TDN	60.6 % DM
DE	2.67 Mcal/kg DM
ME	2.23 Mcal/kg DM
(C) Nutrient composition of concentrate feed
Component	Content (% DM)
CP	16.0
Crude fat	1.5
Crude fiber	12.0
CA	10.0
TDN	72.0
Calcium	0.5
Phosphorus	0.3
(D) Ingredient composition of concentrate feed
Ingredient category	Mixing ratio (%)	Ingredient name
Grains	53	Heat-treated corn, corn, roasted soybean flour, barley (wheat flour), (dextrin)
Vegetable oil meals	19	Soybean meal, rapeseed meal
By-products	11	Corn gluten feed, wheat bran, (rice bran), (wheat bran)
Others	17	Alfalfa, molasses, calcium carbonate, salt, yam extract, vegetable oil, (calcium phosphate)
Feed additives: Calcium propionate (as propionic acid 0.094%, used from May to September), vitamins A, D₃, E, calcium iodate, ferrous sulfate, cobalt sulfate, copper sulfate, manganese carbonate, zinc carbonate.

## Sheet: TableS2
Table S2. Genus-level subset assignment for downstream analyses.
Genus level taxa were assigned to rumen-associated, oral-associated, or archaea-associated subsets based on taxonomic identity and previous reports on cattle rumen, buccal, and oral microbiota. The complete genus-level taxon list was used as the “all” dataset before subset extraction.
Genus label taxa	Associated subset
Acholeplasma	Rumen
Actinomadura	Rumen
Actinomycetospora	Rumen
Actinoplanes	Rumen
Actinotelluria	Rumen
Adlercreutzia	Rumen
Advenella	Rumen
Aeromonas	Rumen
Afipia	Rumen
Akkermansia	Rumen
Albidovulum	Rumen
Albimonas	Rumen
Algoriphagus	Rumen
Aliihoeflea	Rumen
Alistipes	Rumen
Alkaliflexus	Rumen
Alkalitalea	Rumen
Allobaculum	Rumen
Altererythrobacter	Rumen
Anaerofustis	Rumen
Anaerolinea	Rumen
Anaerophaga	Rumen
Anaeroplasma	Rumen
Anaerorhabdus	Rumen
Anaerosinus	Rumen
Aquamicrobium	Rumen
Aquiflexum	Rumen
Aquimarina	Rumen
Arcobacter	Rumen
Armatimonas	Rumen
Atopobium	Rumen
Atopococcus	Rumen
Atopostipes	Rumen
Aurantimonas	Rumen
Azoarcus	Rumen
B-42	Rumen
BF311	Rumen
Barnesiella	Rumen
Bdellovibrio	Rumen
Bergeyella	Rumen
Bifidobacterium	Rumen
Blastomonas	Rumen
Bordetella	Rumen
Brevibacterium	Rumen
Brevundimonas	Rumen
Brumimicrobium	Rumen
Bulleidia	Rumen
Butyricicoccus	Rumen
Butyrivibrio	Rumen
CF231	Rumen
CL0-1	Rumen
Caldilinea	Rumen
Camelimonas	Rumen
Candidatus Arthromitus	Rumen
Castellaniella	Rumen
Caulobacter	Rumen
Chelatococcus	Rumen
Clostridium	Rumen
Collinsella	Rumen
Coprobacillus	Rumen
Cytophaga	Rumen
Deinococcus	Rumen
Denitromonas	Rumen
Desulfobulbus	Rumen
Desulfomicrobium	Rumen
Desulfovibrio	Rumen
Desulfuromonas	Rumen
Dongia	Rumen
Dorea	Rumen
Dysgonomonas	Rumen
Echinicola	Rumen
Elizabethkingia	Rumen
Elusimicrobium	Rumen
Enterobacter	Rumen
Erysipelothrix	Rumen
Faecalibacterium	Rumen
Ferruginibacter	Rumen
Fibrobacter	Rumen
Fimbriimonas	Rumen
Finegoldia	Rumen
Flavivirga	Rumen
Flavobacterium	Rumen
Frondihabitans	Rumen
GW-34	Rumen
Gaiella	Rumen
Gemmiger	Rumen
Granulicatella	Rumen
Guggenheimella	Rumen
Haloferula	Rumen
Helcobacillus	Rumen
Hespellia	Rumen
Ilumatobacter	Rumen
Isobaculum	Rumen
Johnsonella	Rumen
L7A_E11	Rumen
Lachnoanaerobaculum	Rumen
Lactonifactor	Rumen
Legionella	Rumen
Leifsonia	Rumen
Lentibacillus	Rumen
Leptothrix	Rumen
Lishizhenia	Rumen
Lutaonella	Rumen
Lysobacter	Rumen
Macellibacteroides	Rumen
Macrococcus	Rumen
Marinilabilia	Rumen
Marinoscillum	Rumen
Marvinbryantia	Rumen
Massilia	Rumen
Methylobacterium	Rumen
Methylotenera	Rumen
Microlunatus	Rumen
Micromonospora	Rumen
Millisia	Rumen
Mogibacterium	Rumen
Mucilaginibacter	Rumen
Mucispirillum	Rumen
Mycobacterium	Rumen
Nakamurella	Rumen
Niigata-25	Rumen
Nitrobacteria	Rumen
Nitrosomonas	Rumen
Nocardia	Rumen
Nocardioides	Rumen
Nostoc	Rumen
Novosphingobium	Rumen
Oceaniovalibus	Rumen
Ochrobactrum	Rumen
Oligella	Rumen
Oligotropha	Rumen
Olsenella	Rumen
Ornithinimicrobium	Rumen
Pantoea	Rumen
Papillibacter	Rumen
Parabacteroides	Rumen
Paraeggerthella	Rumen
Pediococcus	Rumen
Pedobacter	Rumen
Pelomonas	Rumen
Peredibacter	Rumen
Persicivirga	Rumen
Petrimonas	Rumen
Phaeobacter	Rumen
Planktoluna	Rumen
Planktophila	Rumen
Prevotella	Rumen
Propionibacterium	Rumen
Proteiniclasticum	Rumen
Proteiniphilum	Rumen
Proteocatella	Rumen
Pseudaminobacter	Rumen
Pseudoburkholderia	Rumen
Pseudomonas	Rumen
Pseudoxanthomonas	Rumen
Pseudozobellia	Rumen
Pusillimonas	Rumen
Pyramidobacter	Rumen
R18-435	Rumen
Rheinheimera	Rumen
Rhizobium	Rumen
Rhodobacter	Rumen
Robinsoniella	Rumen
Roseburia	Rumen
Roseibacillus	Rumen
Roseomonas	Rumen
Ruminococcus	Rumen
Ruminofilibacter	Rumen
SHD-231	Rumen
Sanguibacter	Rumen
Sebaldella	Rumen
Shuttleworthia	Rumen
Sphingobium	Rumen
Sphingomonas	Rumen
Sporobacter	Rumen
Streptobacillus	Rumen
Streptomyces	Rumen
Succiniclasticum	Rumen
Succinimonas	Rumen
Succinispira	Rumen
Suttonella	Rumen
Syntrophococcus	Rumen
TG5	Rumen
Thalassomonas	Rumen
Trueperella	Rumen
Unclassified_AK1AB1_02E	Rumen
Unclassified_AKIW781	Rumen
Unclassified_Acetobacteraceae	Rumen
Unclassified_Acholeplasmataceae	Rumen
Unclassified_Acholeplasmatales	Rumen
Unclassified_Actinobacteria	Rumen
Unclassified_Actinomycetales	Rumen
Unclassified_Actinosynnemataceae	Rumen
Unclassified_Aerococcaceae	Rumen
Unclassified_Aeromonadaceae	Rumen
Unclassified_Alcaligenaceae	Rumen
Unclassified_Alphaproteobacteria	Rumen
Unclassified_Alteromonadales	Rumen
Unclassified_Anaerolinaceae	Rumen
Unclassified_BD1-5	Rumen
Unclassified_Bacillaceae	Rumen
Unclassified_Bacillales	Rumen
Unclassified_Bacilli	Rumen
Unclassified_Bacteroidales	Rumen
Unclassified_Bacteroidetes	Rumen
Unclassified_Betaproteobacteria	Rumen
Unclassified_Blgi18	Rumen
Unclassified_Bradyrhizobiaceae	Rumen
Unclassified_Brucellaceae	Rumen
Unclassified_Burkholderiales	Rumen
Unclassified_CW040	Rumen
Unclassified_Cardiobacteriaceae	Rumen
Unclassified_Chitinophagaceae	Rumen
Unclassified_Christensenellaceae	Rumen
Unclassified_Clostridia	Rumen
Unclassified_Clostridiales	Rumen
Unclassified_Contubernalisaceae	Rumen
Unclassified_Coriobacteriaceae	Rumen
Unclassified_Cryptophyta	Rumen
Unclassified_Cyanobacteria	Rumen
Unclassified_Cyclobacteriaceae	Rumen
Unclassified_Cystobacteraceae	Rumen
Unclassified_Cytophagales	Rumen
Unclassified_Dehalobacteriaceae	Rumen
Unclassified_Deinococcaceae	Rumen
Unclassified_Deinococci	Rumen
Unclassified_Deltaproteobacteria	Rumen
Unclassified_Dermabacteraceae	Rumen
Unclassified_Dermatophilaceae	Rumen
Unclassified_Desulfobacteraceae	Rumen
Unclassified_Dietziaceae	Rumen
Unclassified_EW055	Rumen
Unclassified_Ellin6529	Rumen
Unclassified_Elusimicrobiaceae	Rumen
Unclassified_Endomicrobia	Rumen
Unclassified_Erysipelotrichaceae	Rumen
Unclassified_Erythrobacteraceae	Rumen
Unclassified_Eubacteriaceae	Rumen
Unclassified_F16	Rumen
Unclassified_Fibrobacteraceae	Rumen
Unclassified_Firmicutes	Rumen
Unclassified_Flavobacteriaceae	Rumen
Unclassified_Flavobacteriales	Rumen
Unclassified_Fusobacteriaceae	Rumen
Unclassified_GKS2-174	Rumen
Unclassified_Gammaproteobacteria	Rumen
Unclassified_Hyphomicrobiaceae	Rumen
Unclassified_I025	Rumen
Unclassified_JG30-KF-CM45	Rumen
Unclassified_Kineosporiaceae	Rumen
Unclassified_Lactobacillaceae	Rumen
Unclassified_Lactobacillales	Rumen
Unclassified_MLE1-12	Rumen
Unclassified_Marinilabiaceae	Rumen
Unclassified_Methylobacteriaceae	Rumen
Unclassified_Methylococcaceae	Rumen
Unclassified_Myxococcales	Rumen
Unclassified_Natranaerobiales	Rumen
Unclassified_Nitriliruptoraceae	Rumen
Unclassified_Oceanospirillales	Rumen
Unclassified_Oxalobacteraceae	Rumen
Unclassified_PL-11B10	Rumen
Unclassified_PRR-10	Rumen
Unclassified_Phyllobacteriaceae	Rumen
Unclassified_Pirellulaceae	Rumen
Unclassified_Porphyromonadaceae	Rumen
Unclassified_Prevotellaceae	Rumen
Unclassified_Proteobacteria	Rumen
Unclassified_Pseudomonadaceae	Rumen
Unclassified_Pseudomonadales	Rumen
Unclassified_RF16	Rumen
Unclassified_RF32	Rumen
Unclassified_Rhizobiaceae	Rumen
Unclassified_Rhizobiales	Rumen
Unclassified_Rhodobacteraceae	Rumen
Unclassified_S24-7	Rumen
Unclassified_SR1	Rumen
Unclassified_Solibacterales	Rumen
Unclassified_Sphingobacteriaceae	Rumen
Unclassified_Sphingomonadaceae	Rumen
Unclassified_Sphingomonadales	Rumen
Unclassified_Spirochaetes	Rumen
Unclassified_Streptococcaceae	Rumen
Unclassified_Streptomycetaceae	Rumen
Unclassified_Streptophyta	Rumen
Unclassified_Syntrophobacteraceae	Rumen
Unclassified_TM7	Rumen
Unclassified_TM7-1	Rumen
Unclassified_TM7-3	Rumen
Unclassified_Trueperaceae	Rumen
Unclassified_Veillonellaceae	Rumen
Unclassified_Verrucomicrobia	Rumen
Unclassified_Verrucomicrobiaceae	Rumen
Unclassified_Vibrionaceae	Rumen
Unclassified_Victivallaceae	Rumen
Unclassified_Xanthobacteraceae	Rumen
Unclassified_Xanthomonadaceae	Rumen
Unclassified_ZB2	Rumen
Unclassified_[Acidaminobacteraceae]	Rumen
Unclassified_[Balneolaceae]	Rumen
Unclassified_[Fimbriimonadaceae]	Rumen
Unclassified_[Mogibacteriaceae]	Rumen
Unclassified_[Paraprevotellaceae]	Rumen
Unclassified_[Saprospirales]	Rumen
Unclassified_[Thermicanaceae]	Rumen
Unclassified_[Weeksellaceae]	Rumen
Verrucomicrobium	Rumen
Vestibaculum	Rumen
Vibrio	Rumen
Victivallis	Rumen
Vitellibacter	Rumen
Weeksella	Rumen
Weissella	Rumen
Xanthobacter	Rumen
YRC22	Rumen
Zhouia	Rumen
Zobellella	Rumen
[Clostridium]	Rumen
gut	Rumen
ph2	Rumen
planctomycete	Rumen
rc4-4	Rumen
Acaricomes	Oral
Acinetobacter	Oral
Actinobacillus	Oral
Alkanindiges	Oral
Alysiella	Oral
Arthrobacter	Oral
Bacillus	Oral
Bacteroides	Oral
Bergeriella	Oral
Bibersteinia	Oral
Campylobacter	Oral
Capnocytophaga	Oral
Corynebacterium	Oral
Dietzia	Oral
Enhydrobacter	Oral
Enterococcus	Oral
Filifactor	Oral
Halomonas	Oral
Kingella	Oral
Kocuria	Oral
Kurthia	Oral
Lactobacillus	Oral
Mannheimia	Oral
Moraxella	Oral
Mycoplasma	Oral
Neisseria	Oral
Oscillospira	Oral
Paenibacillus	Oral
Parvimonas	Oral
Pasteurella	Oral
Peptostreptococcus	Oral
Psychrobacter	Oral
Rothia	Oral
Sharpea	Oral
Streptococcus	Oral
Unclassified_Comamonadaceae	Oral
Unclassified_Enterobacteriaceae	Oral
Unclassified_Intrasporangiaceae	Oral
Unclassified_Lachnospiraceae	Oral
Unclassified_Leptotrichiaceae	Oral
Unclassified_Microbacteriaceae	Oral
Unclassified_Micrococcaceae	Oral
Unclassified_Moraxellaceae	Oral
Unclassified_Neisseriaceae	Oral
Unclassified_Pasteurellaceae	Oral
Unclassified_Peptostreptococcaceae	Oral
Unclassified_Planococcaceae	Oral
Unclassified_Propionibacteriaceae	Oral
Unclassified_Ruminococcaceae	Oral
Methanimicrococcus	Archaea
Methanobrevibacter	Archaea
Methanoplanus	Archaea
Methanosphaera	Archaea
Unclassified_Methanocorpusculaceae	Archaea
Unclassified_Thermoplasmata	Archaea
vadinCA11	Archaea

## Sheet: TableS3
Table S3. Average relative abundance of bacterial genera with an average abundance of 1% or more in the rumen microbiota of JBRK cows during the experimental period.																										Supplementary Table S3.
Taxon	Cintrol group																							Limonite Group
	Prepartum								Average(±SD)			Postpartum									Average(±SD)			Prepartum											Average(±SD)			Postpartum									Average(±SD)
	−75	−75	−75	−45	−45	−45	−15	−15				30	30	30	60	60	60	90	90	90				−75	−75	−75	−75	−45	−45	−45	−45	−15	−15	−15				30	30	30	60	60	60	90	90	90
Bibersteinia	0.274353	0.0457038	0.0103401	0.4453	0.00810845	0.0346087	0.394034	0.0207057	15.4144	0.174151		0.1171	0.0431754	0.0366384	0.132561	0.166238	0.0822876	0.424389	0.00214166	0.243078	0.138623	0.122541		0.142005	0.194086	0.127707	0.175152	0.136919	0.103928	0.154246	0.490545	0.0728546	0.131254	0.0638894	0.162962	0.110078		0.330383	0.156646	0.0365615	0.367532	0.264822	0.111001	0.218856	0.210801	0.0236879	0.191143	0.113839
Clostridiales	0.0217487	0.146862	0.181003	0.0350871	0.150344	0.0995371	0.00809344	0.116208	9.48604	0.0613671		0.0388003	0.0519085	0.0303412	0.0473902	0.029503	0.019729	0	0.152516	0.00353702	0.0520178	0.0426625		0.0520011	0.00534321	0.0662918	0.0103915	0.0196999	0.0473082	0.0296073	0.00995842	0.00677175	0.00537961	0.0426456	0.0268544	0.0208847		0.000832986	0.00514623	0.104847	0.00285307	0.0371449	0.0274265	0.0286248	0.00735352	0.0884913	0.0336356	0.036028
Streptococcus	0.180414	0.0262035	0.00669066	0.131568	0.00781283	0.0149476	0.164107	0.00574631	6.71863	0.0722214		0.0660654	0.0238446	0.0355507	0.0545979	0.110708	0.0450771	0.223719	0.00175922	0.295524	0.173667	0.0938544		0.053378	0.11837	0.118218	0.213943	0.0993315	0.06701	0.0814309	0.0735984	0.0844133	0.0706225	0.0338006	0.0921924	0.0455017		0.187526	0.065081	0.0090241	0.158973	0.086623	0.136599	0.0950157	0.109749	0.0446495	0.099249	0.0530529
Ruminococcaceae	0.0127699	0.0933664	0.120736	0.0261051	0.0834072	0.073846	0.00401606	0.0993494	6.41995	0.0410226		0.0508249	0.0799725	0.0363522	0.0564598	0.122852	0.0367734	0.000155739	0.12108	0.00289669	0.0413775	0.0421627		0.0651735	0.0139652	0.0650617	0.0068859	0.0496806	0.0683873	0.042596	0.0224987	0.0103133	0.0341787	0.118184	0.045175	0.0315969		0.00926697	0.0183256	0.0948925	0.000513552	0.0513717	0.044568	0.0421699	0.0108326	0.160807	0.0480831	0.048303
Bacteroidales	0.00798116	0.0648124	0.0865731	0.0346498	0.0991174	0.091851	0.0142248	0.0860047	6.06518	0.0342614		0.0568372	0.052301	0.0654339	0.0496126	0.030801	0.0227259	0.00428282	0.0742695	0.00161605	0.0267228	0.0246758		0.0893152	0.00637542	0.0493344	0.00669811	0.0236815	0.0392538	0.0261524	0.0143844	0.0305896	0.0184444	0.0634946	0.0334294	0.0243158		0.00864223	0.00633865	0.0821472	0.0401712	0.0255402	0.0311595	0.0414359	0.00545584	0.100204	0.0378994	0.0315528
Prevotella	0.00470889	0.0514495	0.0718739	0.0165848	0.0769458	0.116735	0.000858395	0.139004	5.977	0.0479597		0.021882	0.0328721	0.0148271	0.0180792	0.0198447	0.00468252	0.00140165	0.103029	0.000121966	0.0348508	0.0296633		0.0131265	0	0.0206475	0.00212837	0.00549695	0.00787472	0.00752209	0.00221298	0.00439774	0.00453019	0.0401579	0.00982682	0.0110666		0.00166597	0.00119242	0.0862406	0.000456491	0.0265113	0.0094469	0.00940815	0.0037163	0.0601385	0.0220863	0.0289879
Lachnospiraceae	0.00526757	0.0713415	0.0883471	0.0134226	0.0627138	0.0818718	0.000521169	0.0736097	4.96369	0.0343636		0.0173378	0.0378766	0.0266201	0.026368	0.0161705	0.00861585	0.00202461	0.0690684	0.00176851	0.0242872	0.0198446		0.027125	0.00391633	0.0439749	0.0049036	0.00968653	0.0304809	0.0218228	0.00684013	0.0109749	0.0088177	0.0445805	0.0193748	0.0144953		0.00676801	0.0042676	0.129314	0.00131241	0.0344744	0.0159988	0.0120104	0.00561398	0.0449524	0.0283014	0.0383263
Bacteroidetes	0.043657	0.0316009	0.0347711	0.0276189	0.0448499	0.0375387	0.0761213	0.0334331	4.11989	0.0142763		0.0288031	0.0320871	0.053183	0.0684726	0.0188326	0.0426422	0.12864	0.0328897	0.0658617	0.0757973	0.0313135		0.0490637	0.0186102	0.0401968	0.0170896	0.0258208	0.0167076	0.0338057	0.148471	0.0405137	0.0239858	0.0311945	0.0404963	0.035604		0.059142	0.0132421	0.0419574	0.0573466	0.0331148	0.0448728	0.0356976	0.0260931	0.0430138	0.0393867	0.0136459
Bacteria	0.00865956	0.0459215	0.0494196	0.0165175	0.0848853	0.0656503	0.0048438	0.045828	4.02157	0.0264566		0.0249581	0.0694731	0.0375544	0.0443871	0.0531758	0.0421427	0.00397134	0.0451277	0.00353702	0.0175454	0.0205774		0.0274922	0.00983636	0.0278522	0.00855521	0.0171148	0.0291035	0.038179	0.00969018	0.0201985	0.0188488	0.0383021	0.0222884	0.0102636		0.00510204	0.0170077	0.0549819	0.00485021	0.0263171	0.0348164	0.0238206	0.0228513	0.0449524	0.0260777	0.0158341
Neisseria	0.10172	0.00139288	0.00136854	0.00386867	0	0.00390675	0.184739	0.000807332	3.72254	0.0646377		0.0153803	0.00431754	0.0299977	0.017899	0.00220007	0.0300306	0.136505	0	0.170204	0.102236	0.059275		0.010235	0.0612951	0.0134868	0.00824222	0.00935968	0.00856339	0.021954	0.00640424	0.0138938	0.086195	0.0242448	0.0239885	0.0246357		0.000728863	0.017447	0	0.00125535	0.012236	0.00487582	0.00794021	0.00988377	0.00191846	0.00625394	0.00569998
Firmicutes	0.00423002	0.0327762	0.0322875	0.00652627	0.0353478	0.0281965	0.00150219	0.0380396	2.23633	0.0144486		0.0130034	0.0197233	0.0202656	0.0137546	0.00684223	0.00973965	7.78695e-05	0.0478813	0.000853763	0.016271	0.0135518		0.0153754	0.00127508	0.0234152	0.00287956	0.00282276	0.0128451	0.00944634	0.00120708	0.00778362	0.00614812	0.025153	0.00985012	0.00810181		0	0.00476967	0.0443762	0.00479315	0.0108764	0.0124943	0.00994195	0.004507	0.0277469	0.0132784	0.0132982
Methylobacteriaceae	0.13117	0.00422216	0.00263571	0.0055507	0	0.000212323	0.000950366	0	1.80927	0.0427835		0.000838926	0	0	0	0	0.000499469	0	0	0	0	0.000289489		0.040022	0.0131455	0.00390985	0.213734	0.0285544	0.0343134	0.0192425	0.0141497	0.000428099	0	0.0005923	0.0334629	0.0585573		0	0.00144345	0	0.000342368	0	0	0	0.00118605	0.000323108	0.000366109	0.000527633
Gammaproteobacteria	0.0120516	0.0497519	0.00395357	0.00655991	0.00223827	0.00161366	0.0178117	0.0308686	1.56061	0.0158449		0.0427852	0.052301	0.0201511	0.0228242	0.0433195	0.0495723	0.00397134	0.028224	0.00530553	0.0125003	0.0171916		0.0167523	0.0953884	0.0235031	0.0540856	0.0658743	0.0447033	0.0418088	0.0386266	0.0406694	0.109695	0.0554393	0.0533224	0.0268321		0.0576843	0.0578009	0.0228858	0.0338944	0.013984	0.0695566	0.0303596	0.0364513	0.0371171	0.0399705	0.0170751
Alysiella	0.0307674	0.0323409	0.0111511	0.00948664	0.00130918	0.00246295	0.0175051	0.00417913	1.36503	0.0114452		0.067184	0.0189383	0.0476872	0.017899	0.0432755	0.0679278	0.0123812	0.000764877	0.0301561	0.0144341	0.022604		0.0572792	0.111904	0.10662	0.0279401	0.167583	0.0311695	0.0928015	0.0260864	0.0459622	0.0797233	0.0735637	0.074603	0.0415149		0.0561224	0.118175	0.00558191	0.0834807	0.0642389	0.0506628	0.0762661	0.124773	0.0185383	0.0664265	0.0377486
Psychrobacter	0.0287322	0.00661617	0.0019261	0.0152728	0.000717936	0.00815321	0.00974892	0.00484399	0.950142	0.00843773		0.0429251	0.0226671	0.082322	0.120127	0.0186786	0.0527564	0.0314593	0	0.0930296	0.0414963	0.0371513		0.115522	0.0287501	0.0647542	0.0189675	0.114485	0.0356608	0.0467069	0.00697425	0.207044	0.0436436	0.0244817	0.0642719	0.056621		0.0424823	0.0350195	0	0.0667618	0.140811	0.0534816	0.0798692	0.118605	0.0172055	0.0615818	0.0431891
Alkanindiges	0.00558682	0.0153652	0.00243297	0.00541613	0.000929093	0	0.00738833	0.00294439	0.500787	0.00455585		0.0306907	0.0136395	0.0199221	0.00648688	0.0164566	0.0206031	0.00116804	0.00099434	0.00335407	0.00183882	0.00971327		0.0217092	0.0919275	0.0204718	0.0610759	0.0440648	0.0330259	0.0197236	0.0081478	0.0178634	0.0117704	0.0111352	0.0309923	0.0244485		0.0251978	0.0234718	0	0.0178602	0.00417577	0.0103611	0.00740642	0.0430142	0.00143379	0.014769	0.0132231
Pasteurellaceae	0.00630512	0.00339514	0.000456181	0.00265761	0	0.000169859	0.00291241	0.00261196	0.231353	0.00197061		0.02342	0.00696693	0.00910236	0.00246261	0.0088663	0.00967722	0	0	0.0093609	0.0031203	0.00669683		0.00211125	0.0208567	0.0107191	0.00684417	0.00347645	0.0610216	0.0055541	0.00117355	0.0521502	0.00351899	0.0152813	0.0166098	0.0197713		0.00947522	0.0100414	0	0.031612	0.00956543	0.000457108	0.0104757	0.0104373	0.00161554	0.00929774	0.00897459
Actinobacillus	0.00107746	0.00343867	0	0.00349862	0	0.000721899	0.00340292	0.00408415	0.202797	0.00162427		0.0148909	0.0091257	0.0375544	0.0171181	0.0172486	0.00162328	0	0	0.00399439	0.00133146	0.0114433		0.0126216	0.0304502	0.00399772	0.00901427	0.0182737	0.00739565	0.0217791	0.011199	0.0575988	0.0264531	0.0176505	0.0196758	0.0142782		0.00957934	0.0169449	0.00344218	0.0132382	0.00169944	0.025979	0.0136785	0.00751166	0.00825946	0.0111481	0.00696831
Genera with a mean relative abundance of at least 1.0% across the experimental period were included to summarize the dominant compositional background. This table was intended to provide background taxonomic context and was not used as the primary basis for candidate selection.

## Sheet: Table S4
Table S4. Pairwise PERMANOVA p-values for beta diversity metrics (Bray–Curtis, Jaccard, Unweighted and Weighted UniFrac) across sampling days and treatment groups.
Group×Group			pseudo-F					p-value					q-value
			Bray-curtis	Jaccard	Weighted-unifrac	Unweighted-unifrac		Bray-curtis	Jaccard	Weighted-unifrac	Unweighted-unifrac		Bray-curtis	Jaccard	Weighted-unifrac	Unweighted-unifrac
Pre-Control	×	Pre-Limonite	4.04866	2.00216	6.05465	2.39552		***0.001	***0.004	**0.009	***0.006		***0.006	*0.011	0.054	*0.024
Pre-Control	×	Post-Control	1.97824	1.95864	2.25453	2.56174		0.052	**0.008	0.121	*0.012		0.0624	*0.011	0.242	*0.024
Pre-Control	×	Post-Limonite	2.80428	2.0735	2.56271	2.75279		*0.022	**0.009	0.099	***0.008		0.044	*0.011	0.242	*0.024
Pre-Limonite	×	Post-Control	1.84636	1.39478	1.61832	1.46049		*0.019	**0.005	0.162	*0.039		0.044	*0.011	0.243	0.0585
Pre-Limonite	×	Post-Limonite	1.59164	1.47788	0.932865	1.55608		*0.047	**0.006	0.344	0.051		0.0624	*0.011	0.4128	0.0612
Post-Control	×	Post-Limonite	0.854261	0.919397	0.405028	0.748858		0.575	0.596	0.747	0.759		0.575	0.596	0.747	0.759
P values reflect the per-time-point between-group comparison table already used in the manuscript workflow. Asterisks denote "*"=P < 0.05, "**"=P < 0.01 and "***"=P < 0.005.
"Group×Group"における”Pre = Prepartum"および”Post = Postpartum"を示す。

## Sheet: TableS5
Table S5. Statistical summary of significant-associated and supportive signal in Figure 2.
Significant-associated and supportive taxa were selected from the rumen-associated subset using the MaAsLin2 interaction screen and mixed-model / Type III ANOVA support files used to prepare Figure 2. For Adlercreutzia, the descriptive MaAsLin2 term reflects the strongest day-associated signal, whereas the Figure 2A label corresponds to the mixed-model q-value used for plot annotation.
Subset	Taxon	Selected role	MaAsLin2					Type III ANOVA							Displayed q-value label in Figure 2A
			Primary descriptive (metadata and value)	coefficient	p-value	q-value		p-value				q-value
								group	day	group×day		group	day	group×day
rumen-associated	Denitromonas	Significant interaction-associated taxa	int_Limonite_day_-45	1.50928	2.22554e-05	0.0228897		1.14823e-05	2.62765e-08	2.62765e-08		9.18585e-05	1.05106e-07	2.10212e-07	q = 2.10e-07
rumen-associated	Blastomonas	Significant interaction-associated taxa	int_Limonite_day_-45	2.72222	1.09404e-06	0.00225045		0.215084	1.91751e-06	0.00562633		0.24581	5.11336e-06	0.00900213	q = 0.009
rumen-associated	Adlercreutzia	Significant day-responsive taxa(contrast)	day	3.21782	6.92563e-05	0.0474867		0.0880086	2.91511e-06	0.0149387		0.165637	5.83023e-06	0.0170728	q = 0.017
rumen-associated	Atopostipes	Supportive taxa	int_Limonite_day_60	-6.27133	0.000831399	0.122156		0.000871126	0.151373	1.21966e-05		0.00330123	0.172998	4.87864e-05
rumen-associated	Roseburia	Supportive taxa	int_Limonite_day_-45	3.12831	0.000955055	0.127053		0.212585	0.0059863	4.20903e-05		0.24581	0.00798173	0.000112241
Displayed q values in Figure 2A correspond to the annotation file used for the finalized figure labels. Supportive taxa included in Figure 2B and/or Supplementary Figure S4 are listed for consistency.
This table is intended as a statistical companion to Figure 2 and not as a ranking of dominant taxa by abundance alone.

## Sheet: TableS6
Table S6. Group-specific quantitative summary supporting the expanded candidate-hub networks shown in Figure 5.
(A) Summarizes whole-network properties for the Control and Limonite expanded networks.
Group	Total nodes	Total edges	Candidate nodes	Core nodes	Hub nodes	Mean degree	Median degree	Positive edges	Negative edges
Control	121	1180	3	11	7	19.5	20	901	279
Limonite	126	473	4	11	7	7.51	4	395	78
(B) Summarizes the presence and centrality of significant and supportive taxa in each group-specific network.
Group	Taxon	Present in expanded network	Degree	Betweenness	Closeness	Node class
Control	Denitromonas	No	－	－	－	－
Control	Blastomonas	Yes	1	0	0.240481	Significant
Control	Adlercreutzia	Yes	3	0.000978	0.309278	Significant
Control	Atopostipes	Yes	37	0.020192	0.519481	Significant
Control	Roseburia	No	－	－	－	－
Limonite	Denitromonas	Yes	4	0.000417	0.246347	Significant
Limonite	Blastomonas	Yes	9	0.075165	0.259341	Significant
Limonite	Adlercreutzia	No	－	－	－	－
Limonite	Atopostipes	Yes	6	0.009529	0.248945	Significant
Limonite	Roseburia	Yes	5	0.002304	0.246862	Significant
(C) Lists the hub taxa identified in each group-specific network.
Group	Hub taxon	Degree	Betweenness	Closeness	Core taxon	Significant taxon
Control	Unclassified_Verrucomicrobia	55	0.071457	0.606061	No	No
Control	Papillibacter	51	0.058839	0.588235	No	No
Control	Unclassified_Bacilli	48	0.046285	0.576923	No	No
Control	Fibrobacter	45	0.035114	0.55814	Yes	No
Control	Anaeroplasma	44	0.031741	0.560748	No	No
Control	Unclassified_Flavobacteriaceae	44	0.034297	0.560748	No	No
Control	Unclassified_Endomicrobia	43	0.023882	0.56338	No	No
Limonite	YRC22	31	0.134248	0.416961	No	No
Limonite	Unclassified_Clostridiales	25	0.035968	0.390728	Yes	No
Limonite	Fibrobacter	24	0.020382	0.375796	Yes	No
Limonite	Papillibacter	24	0.101643	0.40273	No	No
Limonite	Prevotella	23	0.012142	0.373418	Yes	No
Limonite	Ruminococcus	23	0.012776	0.365325	No	No
Limonite	Unclassified_Firmicutes	23	0.080418	0.381877	Yes	No

## Sheet: Table S7
Table S7. Calf body weight changes in calves born to dams with or without Aso limonite supplementation.
Group		Control			Mean(±SD)	SE		Limonite			Mean(±SD)	SE
Number		1	2	3				5	6	7
SEX		♀	♂	♀				♀	♂	♀
Day	14	37	52	41	43.3 ± 7.7	4.48454		56	49	56	53.7 ± 4.0	2.33333
	28	46	56	54	52.0 ± 5.3	3.05505		69	67	70	68.7 ± 1.5	0.881917
	42	53	67	62	60.7 ± 7.1	4.09607		83	78	78	79.7 ± 2.9	1.66667
	56	65	82	80	75.7 ± 9.3	5.36449		98	93	90	93.7 ± 4.1	2.33333
	70	82	92	102	92.0 ± 10.0	5.7735		113	112	105	110.0 ± 4.4	2.51661
	84	94	102	126	107.3 ± 16.7	9.6148		136	128	125	129.7 ± 5.7	3.28295
Body weights are expressed in kg.
Values are shown as individual body weights and group means ± SD.
SD, standard deviation; SE, standard error.

## Sheet: TableS8
Table S8. Repeated-measures linear mixed-effects model (LMM) analysis of calf body weight.
(A) Type III ANOVA for the categorical-day repeated-measures LMM
Effect	NumDF	DenDF	f-value	p-value
Group	1	4	12.916	0.0229
Day of age	5	20	700.646	4.1e-15
Group × day	5	20	2.93734	0.5308
In the main model, day of age was fitted as a categorical factor.
Values are Type III ANOVA results from the model: weight (kg) ~ group * day + (1 | id).
Group = Control vs Limonite; Day of age = categorical measurement day; Group × day = interaction.
NumDF and DenDF are numerator and denominator degrees of freedom reported by lmerTest.
(B) Pairwise comparisons between groups within each day of age.
Day of age	Estimate	SE	df	t-value	p-value	q-value
14	-10.3333	6.22272	10.0811	-1.66058	0.127537	0.127537
28	-16.6667	6.22272	10.0811	-2.67836	0.023007	0.023007
42	-19	6.22272	10.0811	-3.05333	0.0120741	0.0120741
56	-18	6.22272	10.0811	-2.89263	0.0159092	0.0159092
70	-18	6.22272	10.0811	-2.89263	0.0159092	0.0159092
84	-22.3333	6.22272	10.0811	-3.589	0.00487444	0.00487444
The 'q-value' column is the Holm-adjusted p-value exported from the R analysis.
The unadjusted two-sided p-value shown here was back-calculated from the reported t ratio and df for convenience.
The t-value was calculated as the Estimate divided by its standard error(SE).
(C) Supplementary linear mixed model with day of age fitted as a continuous variable.
Term		Estimate	SE	df	t-value	p-value
Intercept		26.333	4.297	9.498	6.129	0.00013
Group (Limonite vs Control)		11.088	6.076	9.498	1.825	0.09956
Day of age		0.928	0.053	28	17.505	p < 2.0E-16
Group × day of age		0.128	0.075	28	1.714	0.97605
This model used weight (kg) ~ group * day_num + (1 | id) and should be interpreted as a trend-visualization model rather than the primary inferential model.
Intercept and group coefficients refer to the linear model parameterization at day_num = 0.
The t-value was calculated as the Estimate divided by its standard error(SE).
